# Supplementary material for: Local dynamic stability of the lower-limb as a means of post-hoc injury classification
Source: PLoS One. 2021 Jun 4;16(6):e0252839. doi: 10.1371/journal.pone.0252839 (PMC8177521; doi:10.1371/journal.pone.0252839)
Supplement: S1 File — This spreadsheet shows the lower-limb LDS and kinematics and maximum knee flexion of all subjects during repetitive vertical jump task. (XLSX) [file pone.0252839.s001.xlsx]

## Sheet: Sheet1
Subject	KneeXLDS	KneeYLDS	KneeZLDS	AnkleXLDS	AnkleYLDS	AnkleZLDS	HipXLDS	HipYLDS	HipZLDS	KneeAngleXMKF	KneeAngleYMKF	KneeAngleZMKF	AnkleAngleXMKF	AnkleAngleYMKF	AnkleAngleZMKF	HipAngleXMKF	HipAngleYMKF	HipAngleZMKF	Injury Designation	Note: Injury Designation(1) = previous injury Injury Designation(0) = No previous injury If a cell is empty, the LDS was unable to be calculated from kinematic trajectories. This could be due to motion capture issues or insufficient kinematic data to calculate the LDS. This typically happens in kinematic variables with a limited range of motion, which is why some LDS variables tend to have more e…
1	0.117019	0.0865807	0.0457146	0.0892071	0.132758	0.110786	0.099213	0.137781	0.0888074	-95.3733	-21.2109	-15.8604	36.756	10.6956	3.26151	134.629	-9.31802	-21.6079	0
2	0.089569	0.122639	0.0604772	0.122763	0.0534704	0.15157	0.0982496	0.141458	0.119262	-83.4049	-23.0694	13.3445	35.1223	11.274	8.34601	96.7648	-17.1885	-17.968	0
3	0.0585308	0.117938	0.1654	0.100412	0.143834	0.139836	0.092247	0.123441	0.1693	-95.3051	-4.19388	-1.13205	40.6803	7.16455	1.36851	114.354	-1.9931	-3.68975	1
4	0.105946	0.09703	0.0528919			0.106662	0.0752506	0.0953952	0.0842485	-99.8776	-6.3312	-3.18252	40.2219	14.6275	8.06649	100.659	-9.83116	-4.11733	0
5	0.0749686	0.123062	0.139538	0.0698059	0.118323	0.103139	0.0734967	0.126428	0.127046	-78.0892	-18.2723	3.76235	37.5244	16.7424	-6.10488	73.146	-4.05056	-11.227	0
6	0.0608078	0.0991	0.0768848	0.0580355	0.204865	0.0913367	0.100905	0.11385	0.0864287	-68.934	-0.905105	-3.26792	36.5857	7.78047	7.02234	40.5945	0.0187569	11.2524	0
7	0.0797411	0.108281	0.132001	0.114135	0.101893	0.151673		0.0959637	0.101476	-85.5972	-10.4699	0.164926	33.4449	12.1987	9.62046	110.1	-11.8024	-6.3396	0
8	0.0507855	0.12014	0.106261	0.0664134	0.132109	0.125234		0.0704831	0.0727483	-91.3484	-13.3981	14.306	42.3265	3.86987	3.43912	101.966	-9.02711	-13.5257	1
9	0.0773718	0.0733142	0.111253	0.0550881	0.082483	0.0384216	0.0751272	0.0832145	0.098935	-69.637	-14.7708	23.0416	45.1388	9.14549	-6.67767	52.4057	-1.38697	2.03374	0
10	0.0715369	0.117174	0.0735542	0.037418	0.0762016	0.0748006	0.0679259	0.102675	0.124297	-56.8113	-6.50688	9.60157	31.7306	9.90233	-0.918313	26.6673	-4.60706	2.98701	0
11	0.0840892	0.0677969	0.0773419		0.0665225	0.11473	0.0992529	0.130305	0.124987	-85.7833	-5.73425	-3.17024	31.2369	14.7864	7.94435	101.207	-3.14797	-4.24433	1
12	0.0895304	0.0702581	0.0517483	0.0615368	0.13365	0.128991	0.154459	0.137705	0.117407	-89.0023	-9.80204	3.77859	34.7027	4.78908	-0.208371	109.594	-9.95088	-16.0129	0
13	0.119734	0.0949679	0.123164		0.123109	0.131838	0.10024	0.110369	0.0737203	-76.6085	-13.9982	-0.127302	34.6788	6.07905	-1.78993	76.0972	-4.19066	-20.2958	0
14	0.0695187	0.0696186	0.122714			0.12014	0.0807026	0.110068	0.118005	-95.7094	-11.1666	-7.90531	34.7071	15.2764	0.906197	95.6308	-13.229	-15.6098	0
15	0.0792201	0.0956758	0.118003	0.0701774	0.122828	0.0883389		0.0964349	0.125809	-90.2652	-14.1936	12.0484	36.9015	4.46024	-1.8371	87.7776	-15.9372	-10.5782	0
16	0.0702433	0.109683	0.118785	0.151537	0.143723	0.08412	0.0993188	0.113528	0.122312	-97.9354	-15.9462	-0.939397	37.7269	13.5437	2.41569	102.296	-11.9575	-8.4044	0
17	0.061554	0.0527135	0.131515		0.0232914	0.106752			0.13708	-88.036	-10.1665	2.78861	37.8296	12.4308	0.37313	98.2894	-9.28095	-3.65403	0
18	0.112609	0.0822339	0.0799548	0.115412	0.119333	0.105089	0.0801614	0.145063	0.169076	-86.6617	-4.50902	3.9668	37.5828	5.04265	-0.272223	99.0229	-11.9673	-2.77572	0
19	0.0370285	0.0897997	0.104674	0.0702851	0.0987168	0.102437	0.0488506	0.0879798	0.13388	-74.5549	-4.98284	4.30424	32.7474	11.8831	-0.154213	64.4104	-17.8018	-11.4309	0
20	0.0873731	0.0926066	0.118855			0.132469	0.0855648	0.103121	0.107959	-83.1426	-10.0826	-6.85924	33.7175	21.6721	2.82647	73.2466	-15.4842	-12.1086	1
21	0.0658224	0.1284	0.0934224	0.0612378	0.153678	0.101795	0.106948	0.105092	0.151303	-81.1095	-4.27933	-10.9287	37.2031	22.8052	7.84573	75.5139	-1.56919	2.21212	0
22	0.0805164	0.0853698	0.0709039			0.17081		0.0725143	0.105404	-80.3422	-9.69658	1.0832	40.3883	14.2103	0.698464	76.0829	-3.9232	-5.79181	0
23	0.0711857	0.0984942	0.133283	0.0994624	0.107564	0.102509	0.0951026	0.0978416	0.133951	-84.0114	-20.8703	9.69017	34.9328	10.2357	-5.42344	85.3392	-5.92391	-14.7589	1
24	0.0769296	0.132333	0.080835	0.112386	0.164613	0.155417	0.0578548	0.127007	0.14787	-89.3689	-12.9375	-0.454782	31.0601	13.7741	5.8592	98.3304	-4.08343	-6.83068	1
25	0.0730311	0.0932063	0.139693		0.128762	0.118361	0.0769326	0.146205	0.121825	-90.5432	-3.05015	-9.47044	31.1121	14.3281	11.9158	106.852	-5.89162	-3.89631	0
26	0.0767863	0.0962757	0.114757	0.123798	0.104856	0.156857	0.0770157	0.170156	0.0836339	-81.6849	-7.4657	-5.26417	32.1693	9.69887	-4.0671	92.6897	-5.64265	-6.82127	1
27	0.0612427	0.149188	0.146054	0.0732624		0.135801	0.0962559	0.0989576	0.102107	-85.4817	-1.47168	-0.412802	32.5349	5.22477	3.1312	104.737	-10.2223	-3.61054	0
1	0.0950866	0.0603309	0.0511438			0.11632	0.0961015	0.134077	0.0688536	-93.8321	-7.38381	-10.8138	32.4935	18.0665	13.1936	137.755	-11.9709	-6.74596	0
2	0.0642253	0.0967498	0.0875859	0.088362	0.0942393	0.106538	0.096757	0.0998581	0.0626253	-83.8484	-7.83088	4.79855	36.3057	7.08687	2.69506	94.8461	-7.55608	-10.8742	0
3	0.0679023	0.0658711	0.099733	0.089147	0.12032	0.140299	0.0967465	0.109339	0.146473	-96.9414	1.11892	-5.03789	43.4778	8.50786	-0.507036	112.815	-8.4852	4.84152	1
4	0.0817089	0.0898522	0.0723186	0.110741	0.0854514	0.107163	0.0795891	0.0988228	0.136052	-99.3512	-7.40927	-4.8242	40.4901	11.4331	2.17709	101.419	-8.04014	-5.38023	0
5	0.0993633	0.122709	0.12693	0.0511652	0.0738362	0.060151	0.115964	0.107037	0.108416	-76.7919	-21.4372	0.450397	37.2652	17.7371	-5.29957	73.7809	-0.357707	-5.01845	0
6	0.129896	0.145397	0.147249	0.0669121	0.0977817	0.108768	0.0398428	0.171801	0.124628	-69.5024	-0.500924	1.53253	33.5457	9.11873	8.67648	43.8535	-7.14917	8.36492	0
7	0.0701133	0.0672302	0.0901673	0.0975052	0.105858	0.179755	0.0751036	0.142016	0.122815	-85.5957	-17.0491	4.76728	32.3563	13.5088	8.58464	111.003	-11.4468	-15.5817	0
8	0.0415413	0.115807	0.0965872	0.0703756	0.122016	0.0911199	0.0741531		0.0927118	-92.3099	-21.7747	5.58236	43.1117	5.79118	10.3504	102.154	-16.7796	-21.2827	1
9	0.0673938	0.124331	0.101411	0.0751364	0.110966	0.0767034	0.0578923	0.0381957	0.0729192	-68.9293	-3.80993	9.85617	42.8897	10.5947	-5.29194	52.3998	-4.15336	9.43217	0
10	0.0796927	0.0876605	0.0679234	0.0423336	0.142082	0.0574501	0.0562289	0.0749582	0.0857622	-57.1112	0.701472	-2.36835	30.2562	5.25859	-0.511114	27.5871	5.25981	14.3874	0
11	0.0691509	0.0606244	0.0772928	0.0939767	0.115189	0.133174	0.123442	0.143656	0.110878	-86.8692	-2.09449	-7.77035	33.0692	3.80591	-0.870742	100.56	-6.00976	1.63083	1
12	0.137602	0.0691958	0.0923116	0.0610982	0.108859	0.103679	0.064903	0.113303	0.14201	-88.7238	-5.49509	-2.96818	36.4157	0.244862	1.97568	109.811	-3.42893	-5.20494	0
13	0.0791504	0.100504	0.114193	0.108896	0.142704	0.139504	0.0671506	0.130194	0.186013	-77.465	-3.07191	-7.93743	32.7326	5.07417	6.85693	78.0625	-2.26466	2.9759	0
14	0.0829548	0.0861085	0.114335			0.172404	0.0910271	0.0641699	0.146171	-96.9654	-2.48254	-13.7777	29.7639	16.7303	4.31774	97.2852	-16.4288	-2.68391	0
15	0.0684419	0.158948	0.106369	0.0960265	0.129864	0.111886	0.0903828	0.0979333	0.107463	-89.1811	-12.2088	-1.67518	35.4815	7.19207	0.148646	85.8932	-4.28021	-10.2901	0
16	0.0772456	0.12399	0.131338	0.111157	0.097264	0.127909	0.0750599	0.144762	0.119652	-97.1011	-5.88501	2.43427	38.6638	-0.460448	1.44606	100.909	-0.684262	-2.51355	0
17	0.0512711	0.135523	0.103231	0.0439378	0.114334	0.11169	0.146105	0.231421	0.1019	-87.195	-6.51105	-0.245534	36.0888	6.97136	0.566998	104.657	-4.53847	-2.15283	0
18	0.102767	0.0797754	0.113996	0.114429	0.156055	0.120077	0.13633	0.118479	0.126922	-85.7425	-8.04831	-5.57211	35.0383	12.4853	2.77958	99.5027	-10.1123	-6.74948	0
19	0.0444878	0.048792	0.0943504	0.0520632	0.0905469	0.0890395	0.0569598	0.148402	0.118358	-75.0694	0.627669	-3.03117	34.4267	18.4746	3.42316	62.8742	-12.1007	-1.61624	0
20	0.0899646	0.0590152	0.0877989	0.0898352	0.126305	0.128206	0.0943759	0.0902549	0.121166	-80.9376	3.02277	-8.44913	36.8394	18.8776	-0.482603	71.0449	3.49941	5.24392	1
21	0.0649453	0.076628	0.0753004		0.0978921	0.109546	0.172891	0.0896871	0.158777	-80.9967	-5.71199	-0.313715	41.1924	14.2882	-4.44112	76.2535	-4.19009	1.33675	0
22	0.0740904	0.124572	0.0695826			0.0690898	0.0968404	0.152112	0.110868	-80.691	-9.55267	5.27328	43.2427	10.8452	-4.55881	74.5548	-6.95481	-8.08824	0
23	0.0930774	0.111737	0.131585	0.116014	0.0871275	0.162822		0.129445	0.112638	-80.5831	-8.04038	-0.189753	31.8947	18.6464	-0.516683	83.8132	-12.0334	-3.36536	1
24	0.0736378	0.0659853	0.222227	0.144612			0.0882578	0.0976885	0.112966	-90.1783	-2.01487	-0.899323	33.6807	15.6751	11.6972	100.247	-14.1401	4.89797	1
25	0.0856044	0.145431	0.0977017	0.10352	0.118461	0.114532	0.0958387	0.120064	0.128794	-93.5817	-2.03987	-8.49966	33.4092	8.01719	16.7257	106.671	-12.454	-1.49071	0
26	0.0484605	0.105123	0.0864233		0.119561	0.144666	0.165075	0.145445	0.0823889	-85.7023	-10.6582	-11.3326	31.1434	11.4288	5.90806	91.9066	-10.986	-12.6914	1
27	0.065711	0.0538504	0.0714278		0.155536	0.1493	0.0749468	0.110344	0.131845	-89.2912	0.583093	-5.6581	33.7515	13.8615	4.2525	105.565	-17.0701	-5.32899	0

## Sheet: Sheet2
36.756	10.6956	3.26151	134.629	-9.31802	-21.6079
35.1223	11.274	8.34601	96.7648	-17.1885	-17.968
40.6803	7.16455	1.36851	114.354	-1.9931	-3.68975
40.2219	14.6275	8.06649	100.659	-9.83116	-4.11733
37.5244	16.7424	-6.10488	73.146	-4.05056	-11.227
36.5857	7.78047	7.02234	40.5945	0.0187569	11.2524
33.4449	12.1987	9.62046	110.1	-11.8024	-6.3396
42.3265	3.86987	3.43912	101.966	-9.02711	-13.5257
45.1388	9.14549	-6.67767	52.4057	-1.38697	2.03374
31.7306	9.90233	-0.918313	26.6673	-4.60706	2.98701
31.2369	14.7864	7.94435	101.207	-3.14797	-4.24433
34.7027	4.78908	-0.208371	109.594	-9.95088	-16.0129
34.6788	6.07905	-1.78993	76.0972	-4.19066	-20.2958
34.7071	15.2764	0.906197	95.6308	-13.229	-15.6098
36.9015	4.46024	-1.8371	87.7776	-15.9372	-10.5782
37.7269	13.5437	2.41569	102.296	-11.9575	-8.4044
37.8296	12.4308	0.37313	98.2894	-9.28095	-3.65403
37.5828	5.04265	-0.272223	99.0229	-11.9673	-2.77572
32.7474	11.8831	-0.154213	64.4104	-17.8018	-11.4309
33.7175	21.6721	2.82647	73.2466	-15.4842	-12.1086
37.2031	22.8052	7.84573	75.5139	-1.56919	2.21212
40.3883	14.2103	0.698464	76.0829	-3.9232	-5.79181
34.9328	10.2357	-5.42344	85.3392	-5.92391	-14.7589
31.0601	13.7741	5.8592	98.3304	-4.08343	-6.83068
31.1121	14.3281	11.9158	106.852	-5.89162	-3.89631
32.1693	9.69887	-4.0671	92.6897	-5.64265	-6.82127
32.5349	5.22477	3.1312	104.737	-10.2223	-3.61054
32.4935	18.0665	13.1936	137.755	-11.9709	-6.74596
36.3057	7.08687	2.69506	94.8461	-7.55608	-10.8742
43.4778	8.50786	-0.507036	112.815	-8.4852	4.84152
40.4901	11.4331	2.17709	101.419	-8.04014	-5.38023
37.2652	17.7371	-5.29957	73.7809	-0.357707	-5.01845
33.5457	9.11873	8.67648	43.8535	-7.14917	8.36492
32.3563	13.5088	8.58464	111.003	-11.4468	-15.5817
43.1117	5.79118	10.3504	102.154	-16.7796	-21.2827
42.8897	10.5947	-5.29194	52.3998	-4.15336	9.43217
30.2562	5.25859	-0.511114	27.5871	5.25981	14.3874
33.0692	3.80591	-0.870742	100.56	-6.00976	1.63083
36.4157	0.244862	1.97568	109.811	-3.42893	-5.20494
32.7326	5.07417	6.85693	78.0625	-2.26466	2.9759
29.7639	16.7303	4.31774	97.2852	-16.4288	-2.68391
35.4815	7.19207	0.148646	85.8932	-4.28021	-10.2901
38.6638	-0.460448	1.44606	100.909	-0.684262	-2.51355
36.0888	6.97136	0.566998	104.657	-4.53847	-2.15283
35.0383	12.4853	2.77958	99.5027	-10.1123	-6.74948
34.4267	18.4746	3.42316	62.8742	-12.1007	-1.61624
36.8394	18.8776	-0.482603	71.0449	3.49941	5.24392
41.1924	14.2882	-4.44112	76.2535	-4.19009	1.33675
43.2427	10.8452	-4.55881	74.5548	-6.95481	-8.08824
31.8947	18.6464	-0.516683	83.8132	-12.0334	-3.36536
33.6807	15.6751	11.6972	100.247	-14.1401	4.89797
33.4092	8.01719	16.7257	106.671	-12.454	-1.49071
31.1434	11.4288	5.90806	91.9066	-10.986	-12.6914
33.7515	13.8615	4.2525	105.565	-17.0701	-5.32899
